# Supplementary material for: Functional Connectivity between Task-Positive Networks and the Left Precuneus as a Biomarker of Response to Lamotrigine in Bipolar Depression: A Pilot Study
Source: Pharmaceuticals (Basel). 2021 Jun 3;14(6):534. doi: 10.3390/ph14060534 (PMC8229811; doi:10.3390/ph14060534)
Supplement: Supplementary file 1 [file pharmaceuticals-14-00534-s001.zip]

Archive with 1 entries (1 files):
- pharmaceuticals-1197586-supplementary.pdf
